# Supplementary material for: Dual tolerance to soil drought and excess moisture stresses in cowpea genetic resources assessed using multiple indicators
Source: Front Plant Sci. 2025 Jun 12;16:1573313. doi: 10.3389/fpls.2025.1573313 (PMC12198204; doi:10.3389/fpls.2025.1573313)
Supplement: Supplementary file 3 [file Table1.xlsx]

## Sheet: TableS1
Suppelemtal Table S1. Cowpea accessions used in this study. *The tolerance group corresponds to the clustering in Figure 3.
No.	Accession	Species	Origin	Name	*Tolerance group	Chlorophyll fluorescence (Fv'/Fm')			SPAD			Shoot dry weight (g plant-1)
						Control	Excess moisture	Drought	Control	Excess moisture	Drought	Control	Excess moisture	Drought
1	TVu8	V. unguiculata	Nigeria	C 1	GroupII	0.68	0.67	0.305	36.6	40.75	26	2.4075	2.92	0.2525
2	TVu264	V. unguiculata	United States of America	TEXAS PURPLE HULL 49	GroupII	0.64	0.66	0.325	27.15	29.5	31.15	2.8625	2.605	0.2225
3	TVu889	V. unguiculata	Nigeria	AMPER LOCAL	GroupV	0.67	0.67	0.185	54.7	31.9	36.45	4.4575	2.67	0.26
4	TVu946	V. unguiculata	Nigeria	AB 2461	GroupV	0.655	0.67	0.285	63.1	31.3	29.2	3.43	2.17	0.33
5	TVu1715	V. unguiculata	United States of America	BLACKEYE NO 1239	GroupIV	0.685	0.63	0.365	40.3	32.85	31.7	3.8325	2.9025	0.3575
6	TVu1775	V. unguiculata	Paraguay	PYTA	GroupIV	0.54	0.615	0.225	48	37	44.5	5.08	2.725	0.3525
7	TVu1886	V. unguiculata	Pakistan	LUBIYA	GroupIV	0.63	0.67	0.14	40.05	33.9	15.3	3.025	2.3025	0.3
8	TVu1916	V. unguiculata	Iran	PI 146113	GroupV	0.685	0.67	0.225	42.55	28.1	27.35	3.7025	2.2775	0.375
9	TVu2252	V. unguiculata	United Kingdom	POLON LEEMA	GroupIV	0.675	0.61	0.295	33.55	29.15	36.55	2.9175	2.6125	0.4625
10	TVu3282	V. unguiculata	India	PI 354503	GroupIV	0.71	0.66	0.385	42.3	37.45	34.75	4.42	2.1925	0.4225
11	TVu3360	V. unguiculata	India	PI 354594	GroupII	0.645	0.655	0.25	44.6	49.3	57.05	2.3275	2.0425	0.3825
12	TVu3736	V. unguiculata	Nigeria	KR76	GroupII	0.685	0.645	0.28	42.85	45.15	30.05	3.155	2.5125	0.3125
13	TVu3745	V. unguiculata	Nigeria	KR85	GroupV	0.675	0.7	0.15	58.5	30.75	14.2	3.8225	2.46	0.275
14	TVu3969	V. unguiculata	Nigeria	KR258	GroupIV	0.665	0.645	0.205	52.1	44.45	46.95	3.47	2.64	0.365
15	TVu4823	V. unguiculata	Niger	KR515	GroupV	0.665	0.675	0.125	33.45	28.5	19.1	3.04	1.6825	0.2325
16	TVu5957	V. unguiculata	Nigeria	KR640	GroupV	0.61	0.705	0.1	35	27.6	25.9	4.27	1.9525	0.195
17	TVu6464	V. unguiculata	Uganda	-	GroupIV	0.695	0.68	0.365	32	38.15	36.8	2.81	2.0825	0.2875
18	TVu6837	V. unguiculata	Turkey	-	GroupV	0.67	0.67	0.32	56.4	31.3	29.1	6.09	2.3025	0.25
19	TVu6959	V. unguiculata	Niger	-	GroupII	0.66	0.675	0.38	38	40.5	26.9	2.055	2.725	0.405
20	TVu6966	V. unguiculata	Niger	-	GroupIV	0.67	0.645	0.355	42.25	41.5	35.55	3.3975	1.86	0.425
21	TVu7739	V. unguiculata	Cote d'Ivoire	-	GroupV	0.69	0.66	0.145	38.65	28.6	15.85	2.59	1.7875	0.15
22	TVu8262	V. unguiculata	Burkina Faso	-	GroupIV	0.63	0.66	0.24	51.7	35.3	52.55	4.22	2.12	0.36
23	TVu8622	V. unguiculata	Togo	-	GroupIV	0.665	0.665	0.425	65.85	41.15	22.8	3.3675	2.8825	0.26
24	TVu8702	V. unguiculata	Benin	OUANDO NO.3	GroupIV	0.655	0.64	0.34	31.25	18.6	35.15	5.53	2.12	0.4025
25	TVu8838	V. unguiculata	Benin	GOUMORI NO.1	GroupIV	0.65	0.675	0.34	50.85	44.8	42.8	2.9475	1.8875	0.2025
26	TVu8877	V. unguiculata	Benin	KLOUEKANME NO.4	GroupIV	0.66	0.665	0.5	36.3	30.4	8.1	3.835	2.2025	0.42
27	TVu8934	V. unguiculata	Nigeria	UNGWAN DANLADI NO.5	GroupV	0.68	0.655	0.255	48.7	33.85	37.7	4.5275	2.5575	0.45
28	TVu9095	V. unguiculata	India	IC 20152	GroupIV	0.655	0.655	0.225	42.85	38.4	19.15	5.045	2.425	0.3525
29	TVu9391	V. unguiculata	India	LAKHPET NO.1	GroupII	0.67	0.69	0.5	46.35	49.9	36.4	3.5325	2.7725	0.135
30	TVu9393	V. unguiculata	India	-	GroupIV	0.62	0.68	0.29	32.6	30	35.7	5.41	3.1725	0.3075
31	TVu9508	V. unguiculata	Egypt	KAFR WESTANY BLACK EYE 2	GroupIV	0.65	0.685	0.515	46.6	32.9	27.9	4.95	3.0625	0.36
32	TVu9556	V. unguiculata	Egypt	ZAGAZIG NO. 5	GroupIV	0.655	0.67	0.165	36.9	40	23.6	6.925	3.15	0.305
33	TVu9761	V. unguiculata	Egypt	GIZA BROWN EYE	GroupIV	0.675	0.69	0.19	32.7	34.55	38.6	3.6075	2.3075	0.335
34	TVu9848	V. unguiculata	Malawi	NYEZANI NO.2	GroupIV	0.66	0.68	0.335	45.95	44.25	35.6	5.0625	2.875	0.495
35	TVu12804	V. unguiculata	India	APC 535	GroupIII	0.63	0.685	0.44	30.5	34.15	39.65	4.285	2.295	0.31
36	TVu13463	V. unguiculata	Kenya	OM-07	GroupII	0.68	0.67	0.37	38.9	41.6	32.4	3.21	2.755	0.29
37	TVu14224	V. unguiculata	Botswana	B-024B	GroupII	0.695	0.685	0.42	41.1	43.95	33	1.9425	2.2525	0.2
38	TVu14345	V. unguiculata	Senegal	AG86-12	GroupIV	0.67	0.69	0.335	40.95	29.55	36	4.52	2.0725	0.2575
39	TVu14875	V. unguiculata	China	ZHN CHENG QING TIAO DOU JIAO	GroupIV	0.67	0.69	0.235	42.75	34.85	40.05	4.465	3.4175	0.355
40	TVu14970	V. unguiculata	Niger	AO87N-165	GroupIV	0.655	0.685	0.295	36.3	34.25	35.5	4.865	2.5275	0.345
41	TVu14971	V. unguiculata	Niger	AO87N-166	GroupIV	0.63	0.675	0.41	45.7	35.2	25.75	7.255	2.9975	0.365
42	TVu15112	V. unguiculata	Malawi	AG87M-243	GroupI	0.665	0.665	0.425	36.9	37.95	37.15	3.39	2.7675	0.3175
43	TVu15636	V. unguiculata	Nigeria	IT84S-2049	GroupIV	0.675	0.655	0.445	39.25	51.5	17.55	6.03	1.97	0.3025
44	TVu15661	V. unguiculata	Nigeria	IT86D-1038	GroupIV	0.66	0.675	0.305	41.1	32.5	22.25	3.375	2.81	0.3775
45	TVu15878	V. unguiculata	Ghana	GH - 2288	GroupV	0.705	0.61	0.1	43.35	26.4	18.15	4.615	2.2625	0.415
46	TVu15926	V. unguiculata	Oman	OM-7099	GroupII	0.665	0.665	0.29	41.2	45.85	33	2.5575	2.2825	0.145
47	TVu15945	V. unguiculata	Oman	OM-7232	GroupIV	0.66	0.705	0.315	48.55	44.95	29.5	2.3475	1.5775	0.2425
48	TVu15976	V. unguiculata	Botswana	B-040	GroupIV	0.68	0.67	0.295	48	30.5	34.85	3.3925	3.2975	0.1475
49	TVu15982	V. unguiculata	Botswana	B-100A	GroupIV	0.64	0.665	0.34	39.6	42.45	33.1	4.925	3.105	0.2925
50	TVu16237	V. unguiculata	Italy	MG - 113247	GroupIV	0.645	0.67	0.23	43.2	49.7	49.5	4.4825	2.4425	0.3775
51	TVu16269	V. unguiculata	Italy	MG - 113783	GroupIV	0.675	0.735	0.4	44.55	42.65	18.2	5.135	3.395	0.325
52	TVu16368	V. unguiculata	Benin	RB89 - 533	GroupIII	0.66	0.635	0.395	39.8	24.6	32.9	3.4725	2.3175	0.4975
53	TVu16505	V. unguiculata	Nigeria	IT90K-76	GroupIV	0.655	0.61	0.125	50.2	53.1	20.45	3.0075	1.74	0.25
54	TVu16574	V. unguiculata	Guinea	GIN89-573	GroupIV	0.67	0.64	0.3	47.8	24.85	34.5	1.905	2.1425	0.2625
55	TVNu140	V. unguiculata spp. dekindtiana	Nigeria	-	GroupIV	0.715	0.6775	0.3775	40.0583	29.5667	29.925	1.65925	1.4205	0.22
56	TVNu242	V. unguiculata spp. dekindtiana	Central African Republic	-	GroupIII	0.7275	0.71175	0.598333	44.1082	35.7418	36.35	2.13825	0.80675	0.1125
57	TVNu251	V. unguiculata spp. dekindtiana	Central African Republic	-	GroupI	0.70675	0.70175	0.670667	35.2167	36.6	30.3667	1.15	0.93875	0.2275
58	TVNu264	V. unguiculata spp. dekindtiana	Botswana	-	GroupI	0.69175	0.6475	0.4625	27.3332	24.1582	33.4	1.477	1.20375	0.501667
59	TVNu271	V. unguiculata spp. dekindtiana	Botswana	-	GroupII	0.727667	0.70175	0.423	29.5667	26.575	25.2	1.72067	1.885	0.6
60	TVNu285	V. unguiculata spp. dekindtiana	Botswana	-	GroupIII	0.735	0.68	0.6155	29.5332	21.2417	29.65	1.6225	0.92925	0.138
61	TVNu300	V. unguiculata spp. dekindtiana	Tanzania	-	GroupI	0.69675	0.71675	0.582333	32.825	38.1332	31.4777	1.58	1.36675	0.294
62	TVNu305	V. unguiculata spp. dekindtiana	Chad	-	GroupI	0.73	0.73575	0.58	34.1	35.025	36.525	1.973	1.4945	0.267
63	TVNu310	V. unguiculata spp. dekindtiana	Chad	-	GroupIII	0.71925	0.7225	0.65	37.975	28.9917	36.711	1.2645	1.28925	0.164333
64	TVNu352	V. unguiculata spp. dekindtiana	Zambia	-	GroupIII	0.74925	0.72575	0.5935	26.8083	26.4333	28.3165	3.103	1.338	0.14
65	TVNu353	V. unguiculata spp. dekindtiana	Zambia	-	GroupIII	0.69575	0.71175	0.506667	30.6417	21.2417	29.25	1.69675	1.20175	0.275
66	TVNu356	V. unguiculata spp. dekindtiana	Zambia	-	GroupIII	0.71425	0.71825	0.5245	35.25	23.8667	30.175	1.84425	1.2275	0.302
67	TVNu361	V. unguiculata spp. dekindtiana	Zambia	-	GroupIII	0.71075	0.72825	0.591	36.1833	25.3167	31.3777	1.60325	1.408	0.245
68	TVNu362	V. unguiculata spp. dekindtiana	Zambia	-	GroupI	0.72575	0.73575	0.736667	28.4417	27.0918	31.0667	0.907	0.8355	0.0975
69	TVNu370	V. unguiculata spp. dekindtiana	Malawi	-	GroupI	0.7225	0.7425	0.624333	29.0832	28.975	27.6557	1.62175	1.482	0.155667
70	TVNu428	V. unguiculata spp. dekindtiana	Burkina Faso	-	GroupIII	0.6775	0.72325	0.51625	35.9083	26.825	30.9168	2.85825	1.33575	0.49175
71	TVNu429	V. unguiculata spp. dekindtiana	Gambia	-	GroupIII	0.69675	0.70825	0.52725	31.975	26.9917	36.5333	1.53325	0.95425	0.217
72	TVNu433	V. unguiculata spp. dekindtiana	Kenya	-	GroupI	0.68075	0.71925	0.4875	32.3083	29.2333	29.3418	1.72125	1.43	0.27625
73	TVNu436	V. unguiculata spp. dekindtiana	Malawi	-	GroupIII	0.73825	0.7025	0.51525	36.2418	29.6582	31.4417	1.255	1.19325	0.133
74	TVNu437	V. unguiculata spp. dekindtiana	Malawi	-	GroupIV	0.71	0.71375	0.53675	45.8582	33.5875	37.125	1.76	1.36	0.28675
75	TVNu440	V. unguiculata spp. dekindtiana	Malawi	-	GroupII	0.72075	0.73825	0.58275	38.1418	33.5832	30.0667	1.08875	1.00175	0.3055
76	TVNu457	V. unguiculata spp. dekindtiana	Mali	-	GroupIV	0.714333	0.63175	0.45525	33.9557	30.2417	25.725	2.769	1.8645	0.4245
77	TVNu505	V. unguiculata spp. dekindtiana	Tanzania	-	GroupIV	0.715	0.68	0.336	33.0333	31.4582	32.7	1.85175	1.23825	0.247667
78	TVNu521	V. unguiculata spp. dekindtiana	Swaziland	-	GroupIV	0.70575	0.71825	0.527333	32.8918	25.6417	26.2443	0.80125	1.087	0.339333
79	TVNu542	V. unguiculata spp. dekindtiana	Chad	-	GroupIII	0.706667	0.70925	0.538	31.0333	25.6333	26.5667	0.724	0.74375	0.7375
80	TVNu597	V. unguiculata spp. dekindtiana	Botswana	-	GroupI	0.66	0.733333	0.594667	24.7667	31.4	31.2667	0.483333	0.525	0.37
81	TVNu652	V. unguiculata spp. dekindtiana	Republic of the Congo	-	GroupII	0.65	0.72	0.307	36	41.1333	22	1.01833	1.04	0.605
82	TVNu658	V. unguiculata spp. dekindtiana	Republic of the Congo	-	GroupIV	0.68825	0.71925	0.570333	31.8	27.525	25.1667	0.945	0.673	0.259
83	TVNu659	V. unguiculata spp. dekindtiana	Republic of the Congo	-	GroupIV	0.67	0.76	0.261	30.55	34.7	19.9	0.4625	0.14	0.325
84	TVNu676	V. unguiculata spp. dekindtiana	Niger	-	GroupI	0.6775	0.73425	0.529333	27.3418	25.6333	22.8557	1.0275	1.0005	0.394333
85	TVNu680	V. unguiculata spp. dekindtiana	Niger	-	GroupIV	0.697667	0.73425	0.442667	37.0223	29.5583	26.711	1.32167	0.6845	0.416
86	TVNu685	V. unguiculata spp. dekindtiana	Niger	-	GroupIV	0.702333	0.7375	0.327333	39.3443	25.325	29.5557	1.27833	0.9975	0.336
87	TVNu687	V. unguiculata spp. dekindtiana	Niger	-	GroupIV	0.72175	0.72425	0.542667	37.325	30.7583	27.6667	1.20375	1.4195	0.262667
88	TVNu746	V. unguiculata spp. dekindtiana	Botswana	-	GroupIII	0.70425	0.6825	0.6185	25.3167	15.8875	24.65	0.91575	0.918333	0.195
89	TVNu754	V. unguiculata spp. dekindtiana	Central African Republic	-	GroupIII	0.67825	0.72	0.5515	32.8	31.1557	33.6165	1.4525	0.818333	0.2915
90	TVNu762	V. unguiculata spp. dekindtiana	Cameroon	-	GroupIII	0.73	0.70325	0.546667	34.0667	27.9333	34.2223	1.48575	0.80925	0.224
91	TVNu908	V. unguiculata spp. dekindtiana	Niger	-	GroupIV	0.705	0.7175	0.37775	39.625	29.7333	32.1168	2.18925	1.427	0.32575
92	TVNu968	V. unguiculata spp. dekindtiana	Zimbabwe	-	GroupIV	0.71175	0.72175	0.574	39.15	31.1833	31.7	1.2605	1.5925	0.112333
93	TVNu970	V. unguiculata spp. dekindtiana	Mali	-	GroupIV	0.69075	0.69425	0.380333	36.3918	28.8583	34.2777	2.36	1.84075	0.271667
94	TVNu979	V. unguiculata spp. dekindtiana	Senegal	-	GroupIII	0.65425	0.7125	0.504	37.4918	23.25	32.45	2.0475	0.75925	0.1305
95	TVNu1129	V. unguiculata spp. dekindtiana	Tanzania	-	GroupIV	0.726667	0.70425	0.441	34.1223	29.375	27.2777	1.51333	1.61175	0.551
96	TVNu1302	V. unguiculata spp. dekindtiana	Kenya	-	GroupII	0.696667	0.733333	0.56	29.4333	32.7	20.65	0.708333	0.891667	0.3775
97	TVNu1304	V. unguiculata spp. dekindtiana	Angola	-	GroupIV	0.633333	0.72	0.62	34.2333	28.45	22.55	0.836667	1.1625	0.3975
98	TVNu1506	V. unguiculata spp. dekindtiana	Uganda	-	GroupII	0.696667	0.64	0.62	34.5	30.1	22.2	1.02333	1.065	0.2125
99	TVNu1847	V. unguiculata spp. dekindtiana	Nigeria	-	GroupII	0.723333	0.7515	0.67	35.7	35.2	28.8333	1.275	1.384	0.106667
